# Supplementary material for: The neuroanatomy of social trust predicts depression vulnerability
Source: Sci Rep. 2022 Oct 6;12:16724. doi: 10.1038/s41598-022-20443-w (PMC9537537; doi:10.1038/s41598-022-20443-w)
Supplement: Supplementary file 1 — Supplementary Tables. [file 41598_2022_20443_MOESM1_ESM.xlsx]

## Sheet: Table S1
Table S1: Relationship between trust and depressive symptoms.
ANCOVA on the relationship between trust group (GT1) and BDI-II scores.
Variable	Sum of Squares	Degrees of Freedom	Mean Square	F	Prob>F
Trust Group	1188	2	594	7.07105	0.000944169
Age	444.794	1	444.794	5.29488	0.0218316
Sex	20.9599	1	20.9599	0.249509	0.617658
Education	0.0413775	1	0.0413775	0.000492562	0.982303
Income	384.454	1	384.454	4.57658	0.0329341
Error	38894.1	463	84.0046
Total	41852.8	469
Post-hoc analysis	Population marginal means		Standard Error		P-value
Low trust	11.7775		0.785495
Middle trust	9.2267		0.759705
High trust	7.80606		0.760215
Low trust x Middle trust					0.0481903
Low trust x High trust					0.000658265
Middle trust x High trust					0.502008
ANCOVA on the relationship between trust group (GT1) and BDI-I scores.
Variable	Sum of Squares	Degrees of Freedom	Mean Square	F	Prob>F
Trust Group	1243.49	2	621.745	9.65035	7.78592e-05
Age	554.301	1	554.301	8.60352	0.0035163
Sex	3.21542	1	3.21542	0.0499078	0.823319
Education	47.5617	1	47.5617	0.738225	0.390661
Income	359.288	1	359.288	5.57664	0.0186017
Error	30796.2	478	64.4272	[]	[]
Total	34211.7	484	[]	[]	[]
Post-hoc analysis	Population marginal means		Standard Error		P-value
Low trust	9.05962		0.671565
Middle trust	6.6882		0.660569
High trust	5.02813		0.66254
Low trust x Middle trust					0.0284178
Low trust x High trust					4.4044e-05
Middle trust x High trust					0.190058
ANCOVA on the relationship between trust group (GT2) and BDI-II scores.
Variable	Sum of Squares	Degrees of Freedom	Mean Square	F	Prob>F
Trust Group	677.137	2	338.569	3.9359	0.020201
Age	574.184	1	574.184	6.67496	0.0100906
Sex	31.8751	1	31.8751	0.370552	0.543009
Education	0.202945	1	0.202945	0.00235926	0.961282
Income	479.824	1	479.824	5.57801	0.0186105
Error	38881.3	452	86.0206
Total	41422.5	458
Post-hoc analysis	Population marginal means		Standard Error		P-value
Low trust	11.3658		0.78137
Middle trust	8.57447		0.790429
High trust	8.93536		0.79919
Low trust x Middle trust					0.0284212
Low trust x High trust					0.0794975
Middle trust x High trust					1
ANCOVA on the relationship between trust group (GT2) and BDI-I scores.
Variable	Sum of Squares	Degrees of Freedom	Mean Square	F	Prob>F
Trust Group	953.308	2	476.654	7.33819	0.000725957
Age	613.995	1	613.995	9.4526	0.0022289
Sex	2.65159	1	2.65159	0.0408218	0.839968
Education	25.6143	1	25.6143	0.394338	0.530327
Income	418.451	1	418.451	6.44214	0.0114601
Error	31113.5	479	64.9552
Total	34222.4	485
Post-hoc analysis	Population marginal means		Standard Error		P-value
Low trust	8.8863		0.65585
Middle trust	5.86721		0.671296
High trust	5.83507		0.675491
Low trust x Middle trust					0.00275054
Low trust x High trust					0.00297478
Middle trust x High trust					1
The sample size in each analysis varies according to the number of participants with valid data.
All post-hoc paired comparisons are Bonferroni corrected.

## Sheet: Table S2
Table S2: Social brain regions based on the Neuromorphometrics brain atlas.
Brain Area				Left Hemisphere		Right Hemisphere		Anterior View
								Right	Left
Dorsolateral Prefrontal Cortex
(Middle Frontal Gyrus)
Dorsomedial Prefrontal Cortex
(Superior Medial Prefrontal Cortex)
Ventromedial Prefrontal Cortex
(Frontal Pole)
Ventromedial Prefrontal Cortex
(Rectus Gyrus)
Ventromedial Prefrontal Cortex
(Medial Frontal Cortex)
Temporoparietal Junction
(Supramarginal Gyrus)
Temporoparietal Junction
(Angular Gyrus)
Cingulate-Precuneus Cortices
(Posterior Cingulate Cortex)
Cingulate-Precuneus Cortices
(Precuneus)
Amygdala Nuclei

## Sheet: Table S3
Table S3: Gray matter volume differences among trust groups and HC vs MDD patients.
GM differences among trust groups (Tamagawa sample)
Neuromorphometrics Atlas ROI	lAmy	rAmy	lAngGy	rAngGy	lFroPo	rFroPo	lRecGy	rRecGy	lMedFroCbr	rMedFroCbr	lMidFroGy	rMidFroGy	lSupMedFroGy	rSupMedFroGy	lPosCinGy	rPosCinGy	lPCu	rPCu	lSupMarGy	rSupMarGy
Trust Group (P-value)	0.0391121	0.146876	0.00641896	0.00110519	0.0234436	0.0432525	0.164071	0.0358019	0.788014	0.0520016	0.0246195	0.0383809	0.00221768	0.016579	0.0236119	0.0634381	0.000119295	7.78238e-05	0.179172	0.159167
Age (P-value)	1.12451e-08	0.000473976	2.97206e-24	2.40426e-27	2.74541e-15	1.90181e-15	4.60229e-18	3.57292e-25	7.28188e-14	4.98414e-18	2.71188e-35	1.61481e-33	7.20258e-35	1.21087e-31	1.24198e-20	3.45623e-21	1.6206e-26	8.71872e-26	3.08624e-30	4.41057e-33
Sex (P-value)	0.000773077	5.70345e-07	0.019727	0.319412	3.72576e-06	0.000988815	0.587602	0.637041	0.23502	0.809286	0.116503	0.0222131	0.439776	0.265386	7.02158e-06	0.1714	0.987414	0.681014	0.132941	0.554362
Education (P-value)	0.539699	0.961852	0.614807	0.729467	0.513014	0.356373	0.0775189	0.581706	0.230225	0.864864	0.549343	0.50357	0.0444224	0.68735	0.519079	0.358127	0.977121	0.551323	0.806548	0.220501
Income (P-value)	0.0870043	0.0296146	0.440631	0.0431921	0.306161	0.0167853	0.147061	0.00488232	0.0631551	0.000732102	0.162783	0.150811	0.00245955	0.0874416	0.00148398	0.106195	0.000854312	0.0141859	0.262375	0.306547
TIV (P-value)	1.55108e-20	9.82842e-34	3.48788e-44	1.64037e-51	1.08225e-61	3.19852e-53	1.44233e-50	2.26967e-51	1.77504e-46	2.27467e-43	1.18099e-81	4.42587e-76	1.08941e-67	2.23434e-55	2.73418e-43	3.42831e-48	3.32893e-61	4.76993e-68	2.48087e-42	6.77535e-38
Post-hoc multiple comparions (Bonferroni corrected)
Low trust x Middle trust (P-value)	0.0366426	0.186337	0.0510166	0.00198863	1	1	0.363298	0.118255	1	0.0456371	0.105224	0.244142	0.0297036	0.209395	0.175501	0.217271	0.0327824	0.000352046	0.573013	0.183853
Low trust x High trust (P-value)	0.273095	0.415175	0.00717267	0.00811595	0.0561282	0.0417193	0.241525	0.048934	1	0.508423	0.0305054	0.0371357	0.00232372	0.013701	0.0224481	0.0776562	6.94906e-05	0.000531182	0.21397	0.550931
Middle trust x High trust (P-value)	1	1	1	1	0.0517545	0.313065	1	1	1	0.84185	1	1	1	0.867584	1	1	0.233688	1	1	1
Low trust (mean GM volume)	0.858902	0.869698	8.55999	10.0194	2.77721	3.25219	1.86716	1.87083	1.70576	1.86302	17.6759	17.5912	5.67761	7.00149	4.20137	3.8845	10.3781	10.7799	7.95017	7.13004
Low trust (SE)	0.00676577	0.00570858	0.0623867	0.0669859	0.019402	0.0242243	0.0127482	0.0134442	0.0161561	0.0167971	0.107018	0.107547	0.0363858	0.0528259	0.0292592	0.0273455	0.0674465	0.0669116	0.0613798	0.0536222
Middle trust (mean GM volume)	0.882443	0.884462	8.76666	10.337	2.77788	3.28172	1.89454	1.90923	1.72072	1.91962	17.9887	17.851	5.80795	7.13427	4.27812	3.9526	10.6165	11.1394	8.06133	7.26917
Middle trust (SE)	0.00682675	0.00576003	0.0629489	0.0675896	0.0195769	0.0244426	0.0128631	0.0135654	0.0163017	0.0169484	0.107983	0.108516	0.0367137	0.053302	0.0295229	0.027592	0.0680543	0.0675146	0.061933	0.0541055
High trust (mean GM volume)	0.874782	0.881442	8.82404	10.2994	2.84066	3.33509	1.89811	1.91574	1.71677	1.89505	18.0587	17.9655	5.84828	7.21016	4.31031	3.96921	10.7779	11.1305	8.10394	7.22901
High trust (SE)	0.00668986	0.00564453	0.0616867	0.0662344	0.0191843	0.0239525	0.0126051	0.0132934	0.0159748	0.0166086	0.0431645	0.0431044	0.0159748	0.0166086	0.0289309	0.0270387	0.0796763	0.0794766	0.0163379	0.0135618
GM differences between HC vs MDD (Hiroshima sample)
Neuromorphometrics Atlas ROI	lAmy	rAmy	lAngGy	rAngGy	lFroPo	rFroPo	lRecGy	rRecGy	lMedFroCbr	rMedFroCbr	lMidFroGy	rMidFroGy	lSupMedFroGy	rSupMedFroGy	lPosCinGy	rPosCinGy	lPCu	rPCu	lSupMarGy	rSupMarGy
Group effect (HC x MDD)	0.0155302	0.00702091	0.369482	0.062686	0.0670295	0.00964408	0.602884	0.12416	0.0150308	0.000192859	0.073324	0.0119342	0.00116997	0.000812003	0.320109	0.295348	0.263398	0.118999	0.0459852	0.443039
Group effect (HC x MDD) P-FDR corrected.	0.0388256	0.0351046	0.410536	0.121872	0.121872	0.0385763	0.602884	0.177372	0.0388256	0.00385718	0.122207	0.0388256	0.00779983	0.00779983	0.376599	0.369184	0.351198	0.177372	0.102189	0.466356
Age (P-value)	1.17673e-17	5.4016e-18	7.7004e-11	5.8254e-09	0.00378549	0.000267143	0.0316908	1.30205e-10	1.02165e-08	1.01227e-14	1.05617e-11	6.65302e-13	3.16604e-11	4.60243e-11	9.10066e-09	4.48903e-11	4.84361e-09	2.09331e-10	2.82621e-14	4.17368e-10
Sex (P-value)	0.206898	0.967829	0.0180969	0.227882	6.14266e-05	0.214029	0.213489	0.375374	0.00381452	0.0584592	0.618881	0.765675	0.225443	0.378555	0.666673	0.375614	0.705806	0.160556	0.0624825	0.234539
TIV (P-value)	4.87747e-07	6.67597e-13	7.9635e-17	4.4108e-15	6.94531e-20	3.91623e-17	2.06752e-17	2.30208e-14	1.94312e-13	1.55484e-15	1.77332e-19	1.18723e-20	1.09486e-18	1.21837e-16	3.74516e-15	2.37704e-15	1.7651e-14	4.10889e-18	1.10396e-15	8.34941e-12
HC (mean GM volume)	0.967242	0.943585	8.79381	10.5621	2.73041	3.25958	1.81155	1.87688	1.68612	1.89575	17.5867	17.4725	5.7321	7.00549	4.25473	3.93432	10.823	11.3641	8.13386	7.36157
HC (SE)	0.00847223	0.0082061	0.0835537	0.100622	0.0250945	0.0322499	0.0169777	0.0181875	0.0196314	0.0215759	0.143462	0.135612	0.0501013	0.0694206	0.0434587	0.0376902	0.100249	0.0982105	0.074133	0.0786307
MDD (mean GM volume)	0.937095	0.910989	8.68432	10.2876	2.66306	3.13668	1.79867	1.83596	1.61591	1.77611	17.2103	16.9708	5.49136	6.66105	4.19162	3.87671	10.6592	11.14	7.91689	7.27353
MDD (SE)	0.00963281	0.00933021	0.0949993	0.114406	0.0285321	0.0366677	0.0193034	0.0206789	0.0223206	0.0245315	0.163114	0.154189	0.0569644	0.0789302	0.0494119	0.0428532	0.113982	0.111664	0.0842881	0.0894019

## Sheet: Table S4
Table S4: Whole-brain gray matter volume differences between hight trusters and low trusters
Combined peak-cluster-level
Voxel Clusters	P-FWE-corr	P-FDR-corr	TFCE	P-unc	MNI Coordinates			Hemisphere	Brain Area
					x	y	z
48040	0.00303491	0.00533143	5454.58	0.0002	42	36	42	Right	Middle Frontal Gyrus
	0.00305401	0.00533143	5449.4	0.0002	39	31.5	31.5
	0.00511542	0.00533143	5022.61	0.0002	34.5	19.5	34.5
2149	0.03304	0.00843567	3461.95	0.0016	1.5	61.5	12	Right	Superior Medial Frontal Gyrus
	0.033266	0.00972639	3456.18	0.0022	1.5	54	9
	0.0344447	0.0075126	3426.7	0.0012	9	57	4.5
1580	0.0336448	0.00534854	3446.6	0.0004	21	-1.5	-34.5	Right	Amygdala/Parahippocampus
	0.0337665	0.00533143	3443.54	0.0002	12	0	-33
	0.038542	0.00574338	3331.42	0.0006	34.5	-9	-31.5
1947	0.0353805	0.00534854	3403.99	0.0004	-37.5	-46.5	33	Left	Supramarginal Gyrus
	0.0355792	0.00574338	3399.25	0.0006	-43.5	-43.5	37.5
	0.0426685	0.00574338	3245.03	0.0006	-36	-55.5	27
523	0.0439802	0.00798862	3219.29	0.0014	54	-37.5	-6	Right	Middle Temporal Gyrus
	0.0462613	0.00640354	3176.26	0.0008	51	-27	-15
	0.0475333	0.00574338	3153.16	0.0006	63	-43.5	-9
281	0.0445855	0.00574338	3207.66	0.0006	-45	-1.5	22.5	Left	Precentral Gyrus
	0.0460207	0.00534854	3180.7	0.0004	-49.5	6	24
	0.049649	0.00640354	3116.05	0.0008	-46.5	12	18

## Sheet: Table S5
Table S5: Whole-brain gray matter volume differences between HC and MDD.
Combined peak-cluster-level
Voxel Clusters	P-FWE-corr	P-FDR-corr	TFCE	P-unc	MNI Coordinates			Hemisphere	Brain Area
					x	y	z
103680	0.000456208	0.00138077	5963.23	0.0002	-57	-9	-12	Left	Middle Temporal Gyrus
	0.000629226	0.00138077	5707.92	0.0002	-48	-21	-1.5
	0.000664598	0.00138077	5664.53	0.0002	28.5	-18	-21	Right	Parahippocampus/Hippocampus/Amygdala
1196	0.0259763	0.00201603	2791.32	0.0004	28.5	6	46.5	Right	Middle Frontal Gyrus
	0.0263985	0.00201603	2778.91	0.0004	30	16.5	49.5
	0.0311766	0.00257569	2651.12	0.0006	21	13.5	48
202	0.0434376	0.00307319	2397.48	0.0008	-18	15	67.5	Left	Dorsal Premotor Cortex
607	0.0436796	0.00201603	2393.25	0.0004	-48	-18	34.5	Left	Postcentral Gyrus
	0.0443415	0.00406452	2381.79	0.0012	-57	-15	33
	0.047288	0.00201603	2332.8	0.0004	-33	-27	45
53	0.0485133	0.00543344	2313.34	0.0018	-7.5	-21	34.5	Left	Middle Cingulate Cortex
	0.0490597	0.00406452	2304.82	0.0012	-7.5	-30	33
174	0.0486466	0.00201603	2311.25	0.0004	-37.5	-34.5	36	Left	Inferior Parietal Cortex
	0.0489762	0.00257569	2306.12	0.0006	-46.5	-34.5	34.5	Left	Supramarginal Gyrus
	0.0489893	0.00307319	2305.92	0.0008	-28.5	-39	43.5	Left	Postcentral Gyrus

## Sheet: Table S6
Table S6: Social brain regions mediate the relation between trust and depressive symptoms.
Medition 1: mediator - Left DLPFC
Path	a	b	c-prime	c	ab
Coefficient	0.174639	-0.911626	-2.01816	-2.17737	-0.159206
Standard Error	0.0617588	0.3495	0.485346	0.491705	0.0860205
Z	2.87529	-2.617	-3.54131	-3.50106	-2.2567
CI lower bound	0.132424	-1.15297	-2.35406	-2.52181	-0.238194
CI upper bound	0.215047	-0.679421	-1.70164	-1.86148	-0.116201
P-value	0.00403661	0.00887059	0.000398148	0.000463415	0.0240265
Medition 2: mediator - Right DLPFC
Path	a	b	c-prime	c	ab
Coefficient	0.15676	-0.816304	-2.04941	-2.17737	-0.127963
Standard Error	0.0661109	0.359801	0.49997	0.498976	0.0808054
Z	2.40311	-2.19232	-3.47336	-3.49055	-1.75987
CI lower bound	0.113912	-1.0857	-2.40996	-2.53543	-0.204369
CI upper bound	0.202308	-0.595834	-1.73769	-1.86074	-0.0887792
P-value	0.0162562	0.0283561	0.00051398	0.000482021	0.0784293
Medition 3: mediator - Left DMPFC
Path	a	b	c-prime	c	ab
Coefficient	0.0830963	-1.52613	-2.05055	-2.17737	-0.126816
Standard Error	0.0218259	1.06823	0.484376	0.489447	0.0970852
Z	3.81918	-1.45058	-3.50519	-3.47766	-1.27974
CI lower bound	0.0684231	-2.25976	-2.39187	-2.52781	-0.203493
CI upper bound	0.0982281	-0.803932	-1.74252	-1.8617	-0.074681
P-value	0.000133895	0.146898	0.000456282	0.000505814	0.200637
Medition 4: mediator - Left PCC
Path	a	b	c-prime	c	ab
Coefficient	0.0392511	-2.62221	-2.07444	-2.17737	-0.102925
Standard Error	0.0175662	1.44628	0.479552	0.490493	0.0772028
Z	2.27072	-1.69631	-3.54304	-3.48673	-1.32234
CI lower bound	0.0272786	-3.62282	-2.41115	-2.52955	-0.176199
CI upper bound	0.0512027	-1.70534	-1.76218	-1.85634	-0.066737
P-value	0.023164	0.0898263	0.00039554	0.000488959	0.186054
Medition 5: mediator - Left Precuneus
Path	a	b	c-prime	c	ab
Coefficient	0.152323	-1.19153	-1.99587	-2.17737	-0.181498
Standard Error	0.041099	0.530443	0.506945	0.498408	0.0950466
Z	3.84723	-2.28746	-3.49645	-3.50154	-2.07629
CI lower bound	0.125831	-1.53932	-2.35197	-2.53191	-0.259652
CI upper bound	0.180827	-0.831996	-1.66813	-1.86063	-0.129499
P-value	0.000119459	0.022169	0.000471497	0.000462585	0.0378674
Medition 6: mediator - Right Precuneus
Path	a	b	c-prime	c	ab
Coefficient	0.138463	-0.843025	-2.06064	-2.17737	-0.116728
Standard Error	0.0407074	0.520208	0.490987	0.489589	0.0789874
Z	3.39154	-1.59321	-3.49764	-3.47479	-1.33822
CI lower bound	0.111935	-1.18517	-2.40627	-2.52787	-0.183303
CI upper bound	0.16671	-0.497681	-1.74812	-1.86791	-0.0757416
P-value	0.000695013	0.111113	0.000469386	0.000511249	0.180825

## Sheet: Table S7
Table S7: Timeline of data acquisition in the Tamagawa study.
	Wave 1	Wave2	Wave 3	Wave 4
Date	05/2012-07/2012	10/2012-02/2013	04/2013-062013	09/2013-10/2013
	GT1	Structural MRI data	BDI-I	BDI-II
		Social Anxiety	GT2	Social network size
GT1: first administration of the Yamagishi General Trust attitude scale.
GT2: second administration of the Yamagishi General Trust attitude scale.
BDI-I: Beck Depression Inventory I.
BDI-II: Beck Depression Inventory II.
